# Supplementary material for: MicroRNA profiling analysis of developing berries for ‘Kyoho’ and its early-ripening mutant during berry ripening
Source: BMC Plant Biol. 2018 Nov 16;18:285. doi: 10.1186/s12870-018-1516-x (PMC6240241; doi:10.1186/s12870-018-1516-x)
Supplement: Supplementary file 1 — Table S1. The summary of the sequenced reads of different samples. (XLSX 9 kb) [file 12870_2018_1516_MOESM1_ESM.xlsx]

## Sheet: Sheet1
Additional file 1: Table S1.: The summary of the sequenced reads of different samples
Sample	Reads	Bases	Error rate	Q20	Q30	GC content	N% > 10%	low quality	5_adapter_contamine	3_adapter_null or insert_null	with ployA/T/G/C	clean reads
FZ1	10536047	0.527G	0.0001	0.9849	0.9716	0.5017	853 (0.01%)	2653 (0.03%)	5877 (0.06%)	250114 (2.37%)	31281 (0.30%)	10245269 (97.24%)
FZ2	11703956	0.585G	0.0001	0.9857	0.9724	0.5078	912 (0.01%)	1946 (0.02%)	4868 (0.04%)	310890 (2.66%)	48273 (0.41%)	11337067 (96.87%)
FZ3	11542320	0.577G	0.0001	0.9855	0.9725	0.504	935 (0.01%)	2391 (0.02%)	4827 (0.04%)	363653 (3.15%)	32344 (0.28%)	11138170 (96.50%)
FZ4	12315002	0.616G	0.0001	0.9854	0.9722	0.5063	1051 (0.01%)	2648 (0.02%)	4385 (0.04%)	400501 (3.25%)	30805 (0.25%)	11875612 (96.43%)
KY1	13483123	0.674G	0.0001	0.9855	0.9721	0.5036	1086 (0.01%)	2157 (0.02%)	7979 (0.06%)	439014 (3.26%)	44984 (0.33%)	12987903 (96.33%)
KY2	12308932	0.615G	0.0001	0.9854	0.9722	0.4967	940 (0.01%)	1927 (0.02%)	6015 (0.05%)	459346 (3.73%)	54095 (0.44%)	11786609 (95.76%)
KY3	12297300	0.615G	0.0001	0.9862	0.9737	0.5043	1042 (0.01%)	1428 (0.01%)	6933 (0.06%)	369080 (3.00%)	47297 (0.38%)	11871520 (96.54%)
KY4	11888612	0.594G	0.0001	0.9858	0.9726	0.5018	958 (0.01%)	2010 (0.02%)	8095 (0.07%)	303781 (2.56%)	57996 (0.49%)	11515772 (96.86%)
KY5	13609878	0.680G	0.0001	0.9847	0.9708	0.5124	1099 (0.01%)	3486 (0.03%)	6898 (0.05%)	586985 (4.31%)	42111 (0.31%)	12969299 (95.29%)
