# Supplementary material for: MicroRNA profiling analysis of developing berries for ‘Kyoho’ and its early-ripening mutant during berry ripening
Source: BMC Plant Biol. 2018 Nov 16;18:285. doi: 10.1186/s12870-018-1516-x (PMC6240241; doi:10.1186/s12870-018-1516-x)
Supplement: Supplementary file 2 — Table S2. The composition of each miRNA family identified in this study. (XLSX 12 kb) [file 12870_2018_1516_MOESM2_ESM.xlsx]

## Sheet: all
Additional file 2 Table S2: The identified miRNAs in ‘Fengzao’ and ‘Kyoho’, respectively.
Kyoho		Fengzao
novel_1		novel_1
novel_103		novel_103
novel_108		novel_108
novel_114		novel_114
novel_115		novel_115
novel_117		novel_117
novel_119		novel_119
novel_122		novel_122
novel_128		novel_128
novel_13		novel_13
novel_131		novel_131
novel_133		novel_133
novel_134		novel_134
novel_137		novel_137
novel_138		novel_138
novel_139
novel_14		novel_14
novel_141		novel_141
novel_143		novel_143
novel_144
novel_145		novel_145
novel_146		novel_146
novel_147		novel_147
novel_15		novel_15
novel_151		novel_151
novel_157		novel_157
novel_158		novel_158
novel_159		novel_159
novel_162		novel_162
novel_163		novel_163
novel_164		novel_164
novel_165		novel_165
novel_169		novel_169
novel_17		novel_17
novel_180		novel_180
novel_181		novel_181
novel_182		novel_182
novel_183		novel_183
novel_187		novel_187
novel_19		novel_19
novel_190		novel_190
novel_191		novel_191
novel_22		novel_22
novel_25		novel_25
novel_27		novel_27
novel_32		novel_32
novel_34		novel_34
novel_37		novel_37
novel_40		novel_40
novel_46		novel_46
novel_61		novel_61
novel_62		novel_62
novel_64		novel_64
novel_67		novel_67
novel_70		novel_70
novel_76		novel_76
novel_8		novel_8
novel_82		novel_82
novel_86		novel_86
novel_90		novel_90
novel_91		novel_91
vvi-miR156a
vvi-miR156b		vvi-miR156b
vvi-miR156e
vvi-miR156f		vvi-miR156f
vvi-miR159a		vvi-miR159a
vvi-miR159c		vvi-miR159c
vvi-miR160a		vvi-miR160a
vvi-miR160c		vvi-miR160c
vvi-miR162		vvi-miR162
vvi-miR164a		vvi-miR164a
vvi-miR166a		vvi-miR166a
vvi-miR167a		vvi-miR167a
vvi-miR167b		vvi-miR167b
vvi-miR167c		vvi-miR167c
vvi-miR168		vvi-miR168
vvi-miR169a		vvi-miR169a
vvi-miR169b		vvi-miR169b
vvi-miR169d		vvi-miR169d
vvi-miR169e		vvi-miR169e
vvi-miR169f		vvi-miR169f
vvi-miR169i		vvi-miR169i
vvi-miR169l		vvi-miR169l
vvi-miR169m		vvi-miR169m
vvi-miR169o		vvi-miR169o
vvi-miR169r		vvi-miR169r
vvi-miR169t		vvi-miR169t
vvi-miR169v		vvi-miR169v
vvi-miR169x		vvi-miR169x
vvi-miR171a		vvi-miR171a
vvi-miR171b		vvi-miR171b
vvi-miR171e		vvi-miR171e
vvi-miR171f		vvi-miR171f
vvi-miR171h
vvi-miR172a		vvi-miR172a
vvi-miR172b		vvi-miR172b
vvi-miR172c		vvi-miR172c
vvi-miR172d		vvi-miR172d
vvi-miR2111-3p		vvi-miR2111-3p
vvi-miR2111-5p		vvi-miR2111-5p
vvi-miR2950-3p		vvi-miR2950-3p
vvi-miR2950-5p		vvi-miR2950-5p
vvi-miR319b		vvi-miR319b
vvi-miR319e		vvi-miR319e
vvi-miR319g		vvi-miR319g
vvi-miR3623-3p		vvi-miR3623-3p
vvi-miR3623-5p		vvi-miR3623-5p
vvi-miR3624-3p		vvi-miR3624-3p
vvi-miR3624-5p		vvi-miR3624-5p
vvi-miR3625-3p		vvi-miR3625-3p
vvi-miR3625-5p		vvi-miR3625-5p
vvi-miR3626-3p
vvi-miR3626-5p
vvi-miR3627-3p		vvi-miR3627-3p
vvi-miR3629a-3p		vvi-miR3629a-3p
vvi-miR3629a-5p		vvi-miR3629a-5p
vvi-miR3630-3p		vvi-miR3630-3p
vvi-miR3630-5p		vvi-miR3630-5p
vvi-miR3631a-3p		vvi-miR3631a-3p
vvi-miR3631a-5p		vvi-miR3631a-5p
vvi-miR3631b-3p		vvi-miR3631b-3p
vvi-miR3632-3p		vvi-miR3632-3p
vvi-miR3632-5p		vvi-miR3632-5p
vvi-miR3633a-3p		vvi-miR3633a-3p
vvi-miR3633a-5p		vvi-miR3633a-5p
vvi-miR3633b-3p		vvi-miR3633b-3p
vvi-miR3633b-5p		vvi-miR3633b-5p
vvi-miR3634-3p		vvi-miR3634-3p
vvi-miR3634-5p		vvi-miR3634-5p
vvi-miR3635-3p		vvi-miR3635-3p
vvi-miR3635-5p		vvi-miR3635-5p
vvi-miR3636-3p		vvi-miR3636-3p
vvi-miR3636-5p		vvi-miR3636-5p
vvi-miR3637-3p		vvi-miR3637-3p
vvi-miR3637-5p		vvi-miR3637-5p
vvi-miR3638-3p		vvi-miR3638-3p
vvi-miR3638-5p		vvi-miR3638-5p
vvi-miR3639-3p		vvi-miR3639-3p
vvi-miR3639-5p		vvi-miR3639-5p
vvi-miR3640-3p		vvi-miR3640-3p
vvi-miR3640-5p		vvi-miR3640-5p
vvi-miR390		vvi-miR390
vvi-miR393b		vvi-miR393b
vvi-miR394a		vvi-miR394a
vvi-miR394b		vvi-miR394b
vvi-miR395a		vvi-miR395a
vvi-miR396a		vvi-miR396a
vvi-miR396b		vvi-miR396b
vvi-miR397a		vvi-miR397a
vvi-miR398a		vvi-miR398a
vvi-miR398b		vvi-miR398b
vvi-miR399a		vvi-miR399a
vvi-miR399b		vvi-miR399b
vvi-miR399d		vvi-miR399d
vvi-miR399e		vvi-miR399e
vvi-miR399g		vvi-miR399g
vvi-miR399i		vvi-miR399i
vvi-miR403a		vvi-miR403a
vvi-miR408		vvi-miR408
vvi-miR477a		vvi-miR477a
vvi-miR477b-3p		vvi-miR477b-3p
vvi-miR477b-5p		vvi-miR477b-5p
vvi-miR479		vvi-miR479
vvi-miR482		vvi-miR482
vvi-miR535a		vvi-miR535a
vvi-miR828a		vvi-miR828a
vvi-miR845a
vvi-miR845c
vvi-miR845d
