# Supplementary material for: MicroRNA profiling analysis of developing berries for ‘Kyoho’ and its early-ripening mutant during berry ripening
Source: BMC Plant Biol. 2018 Nov 16;18:285. doi: 10.1186/s12870-018-1516-x (PMC6240241; doi:10.1186/s12870-018-1516-x)
Supplement: Supplementary file 3 — Table S3. The mature sequenced of all known and novel miRNAs. (XLSX 14 kb) [file 12870_2018_1516_MOESM3_ESM.xlsx]

## Sheet: Sheet1
Additional file 3: Table S3: The mature sequenced of all known and novel miRNAs.
>vvi-miR156a	>novel_1
UGACAGAAGAGAGGGAGCAC	ucggaccaggcuucauucccc
>vvi-miR156b	>novel_103
UGACAGAAGAGAGUGAGCAC	uucuucucaccguuucucagc
>vvi-miR156e	>novel_108
UGACAGAGGAGAGUGAGCAC	gcguaugaggagccaugcaua
>vvi-miR156f	>novel_114
UUGACAGAAGAUAGAGAGCAC	ugccuggcucccuguaugcc
>vvi-miR159a	>novel_115
CUUGGAGUGAAGGGAGCUCUC	ggauuugccggaacuaacugc
>vvi-miR159c	>novel_117
UUUGGAUUGAAGGGAGCUCUA	caugugccccucuuccccauc
>vvi-miR160a	>novel_119
UGCCUGGCUCCCUGAAUGCCAUC	cugcccggauaaaacaaaugacgu
>vvi-miR160c	>novel_122
UGCCUGGCUCCCUGUAUGCCA	ugauugagccgugccaauauc
>vvi-miR162	>novel_128
UCGAUAAACCUCUGCAUCCAG	cugcggguggaaaaggauuagg
>vvi-miR164a	>novel_13
UGGAGAAGCAGGGCACGUGCA	ucuuaccaacaccucccauucc
>vvi-miR166a	>novel_131
UCGGACCAGGCUUCAUUCC	ggaaucuugaugaugcugcau
>vvi-miR167a	>novel_133
UGAAGCUGCCAGCAUGAUCUG	cgcuauccauccugaguuuca
>vvi-miR167b	>novel_134
UGAAGCUGCCAGCAUGAUCUA	ucugaacucucucccucaugg
>vvi-miR167c	>novel_137
UGAAGCUGCCAGCAUGAUCUC	cuuucugcuaaagucaucugc
>vvi-miR168	>novel_138
UCGCUUGGUGCAGGUCGGGAA	aguguugacgucuagagaucu
>vvi-miR169a	>novel_139
CAGCCAAGGAUGACUUGCCGG	ucgcggugguacugggcagauauc
>vvi-miR169b	>novel_14
UGAGCCAAGGAUGGCUUGCCG	uuccacggcuuucuugaacuu
>vvi-miR169d	>novel_141
CAGCCAAGAAUGAUUUGCCGG	ccgagggagagagcgagagga
>vvi-miR169e	>novel_143
UAGCCAAGGAUGACUUGCCUGC	aagaacuaccucucuggacuaggu
>vvi-miR169f	>novel_144
CAGCCAAGGAUGACUUGCCGA	aaugcuuguacguugucugauaca
>vvi-miR169i	>novel_145
GAGCCAAGGAUGACUGGCCGU	uaccaagccuugaguuacuca
>vvi-miR169l	>novel_146
GAGCCAAGGAUGACUUGCCGU	acucgugacaauauuaacaaaaug
>vvi-miR169m	>novel_147
GAGCCAAGGAUGACUUGCCGG	uuagagaaguggcucaaacgu
>vvi-miR169o	>novel_15
GAGCCAAGGAUGACUUGCCGC	uuagaugaucaucaacaaaca
>vvi-miR169r	>novel_151
UGAGUCAAGGAUGACUUGCCG	auuggagugaagggagcucua
>vvi-miR169t	>novel_157
CGAGUCAAGGAUGACUUGCCG	cauuaugauagauuuagagagccu
>vvi-miR169v	>novel_158
AAGCCAAGGAUGAAUUGCCGG	cacucugccacuuacaauauc
>vvi-miR169x	>novel_159
UAGCCAAGGAUGACUUGCCUA	uggaacucgucuauugaagagaug
>vvi-miR171a	>novel_162
UGAUUGAGCCGUGCCAAUAUC	cggcauguaauccuggcucua
>vvi-miR171b	>novel_163
UGAUUGAGCCGCGUCAAUAUC	uuggauucgcgcacaaacucg
>vvi-miR171e	>novel_164
UGAUUGAGCCGCGCCAAUAUC	aagcaucugaggcucuauuuc
>vvi-miR171f	>novel_165
UUGAGCCGCGCCAAUAUCACU	uugacuuugguguuuuggacc
>vvi-miR171h	>novel_169
UGGUUGAGCCGCGCCAAUAUC	uuugguuugaagggugcucu
>vvi-miR172a	>novel_17
UGAAUCUUGAUGAUGCUACAU	acucucccucaagggcuucug
>vvi-miR172b	>novel_180
UGAAUCUUGAUGAUGCUACAC	caccggugugcauccuuguag
>vvi-miR172c	>novel_181
GGAAUCUUGAUGAUGCUGCAG	ugccaaaggaggauugcacug
>vvi-miR172d	>novel_182
UGAGAAUCUUGAUGAUGCUGCAU	ucugcauuugcaccugcaccu
>vvi-miR2111-5p	>novel_183
UAAUCUGCAUCCUGAGGUCUA	ucgagaaaccucugcauca
>vvi-miR2111-3p	>novel_187
GUCCUCUGGUUGCAGAUUACU	uucggucggaucacaagauuc
>vvi-miR2950-5p	>novel_19
UUCCAUCUCUUGCACACUGGA	uuccacagcuuucuugaacug
>vvi-miR2950-3p	>novel_190
UGGUGUGCACGGGAUGGAAUA	cagccaaggaugacuugccga
>vvi-miR319b	>novel_191
UUGGACUGAAGGGAGCUCCCU	ucaaaagagaaaauguggaug
>vvi-miR319e	>novel_22
UUUGGACUGAAGGGAGCUCCU	ucggaccaggcuucauuccuc
>vvi-miR319g	>novel_25
UUGGACUGAAGGGAGCUCCCA	ggcaaguugacuugacucugu
>vvi-miR3623-5p	>novel_27
UCACAAGUUCAUCCAAGCACCA	cuuggacugaagggagcuccc
>vvi-miR3623-3p	>novel_32
UGGUGCUUGGACGAAUUUGCUA	guuggaagucggugggggaac
>vvi-miR3624-5p	>novel_34
UAGUAUGCUGCUGUCUUUAGA	uuugguuugaagggagcucug
>vvi-miR3624-3p	>novel_37
UCAGGGCAGCAGCAUACUACU	ugccacgauccacugaga
>vvi-miR3625-5p	>novel_40
UUCCAGCAGUCAUCUCCAAGG	uuacacagagagaugacggugg
>vvi-miR3625-3p	>novel_46
CGGGAGAUGACUACUGGAAGC	ugcauuugcaccugcaccuua
>vvi-miR3626-5p	>novel_61
GGUAGUCGCUGUGAAAUUGAA	auucucccucaagggcuucua
>vvi-miR3626-3p	>novel_62
CUUCAAUUUCACAGCGACCAC	uuuuaaggagauggugaaaga
>vvi-miR3627-3p	>novel_64
UCGCCGCUCUCCUGUGACAAG	ugaccggcucuuaucucucaug
>vvi-miR3629a-5p	>novel_67
CGCAUUUUCUCAGCAGCCAAG	gaagucuccaaaaacuguggu
>vvi-miR3629a-3p	>novel_70
GGCUGCUGAGAAAAUGUAGGA	agaucauguggcaguuucacc
>vvi-miR3630-5p	>novel_76
UGCAAGUGACGAUAUCAGACA	ucccacggcuuucuugaacuu
>vvi-miR3630-3p	>novel_8
UUUGGGAAUCUCUCUGAUGCAC	guuggaagccggugggggacc
>vvi-miR3631a-3p	>novel_82
UAUAUUGGAUGAUGUCAACAA	uggugaaccaaauaacucug
>vvi-miR3631a-5p	>novel_86
CAUGUUGACAUCAUCCAAUAUA	ugaagcugccagcaugaucu
>vvi-miR3631b-3p	>novel_90
UGUUGGAUGAUGUCAAUAAGU	ugccaaaggagauuugccccg
>vvi-miR3632-5p	>novel_91
GGAUUGGGGGCCGAUGGAAAGG	gugcaauccuccuuuggcaga
>vvi-miR3632-3p
UUUCCCAGACCCCCAAUACCAA
>vvi-miR3633a-5p
GGAAUGGAUGGUUAGGAGAG
>vvi-miR3633a-3p
UUCCUAUACCACCCAUUCCCUA
>vvi-miR3633b-5p
GGAAUGGGUGGCUGGGAUCUA
>vvi-miR3633b-3p
GUUCCCAUGCCAUCCAUUCCUA
>vvi-miR3634-5p
GGCAUAUGUGUGACGGAAAGA
>vvi-miR3634-3p
UUUCCGACUCGCACUCAUGCCGU
>vvi-miR3635-3p
AUUAUGUCCCACACAUGCCUC
>vvi-miR3635-5p
GGCAUGUGUGGGGCAUAAUAG
>vvi-miR3636-5p
UCGGUUUGCUUCUUUGAUAGAUUC
>vvi-miR3636-3p
GUCUGUCGGAGAAGCAAGUCGGAG
>vvi-miR3637-5p
AUUUAUGUAUUGUGUUUUGUCGGA
>vvi-miR3637-3p
UUUCGACAAGACACAAUGCAUAAA
>vvi-miR3638-5p
UGUGCCUUUUCGCGCUUGUUGCUA
>vvi-miR3638-3p
GCAACAAGCAUGAAAAGGCACACC
>vvi-miR3639-5p
AUUGACUUCUGAAAGGCUAAAAGC
>vvi-miR3639-3p
GAGCUUUUGGCUUCUCAGAAGUCA
>vvi-miR3640-5p
ACCUGAUUGGUGAUGCUUUUUUGG
>vvi-miR3640-3p
AUCGAAAAGGCAUCAUCAAUCAGG
>vvi-miR390
AAGCUCAGGAGGGAUAGCGCC
>vvi-miR393b
UCCAAAGGGAUCGCAUUGAUC
>vvi-miR394a
UUGGCAUUCUGUCCACCUCCAU
>vvi-miR394b
UUGGCAUUCUGUCCACCUCC
>vvi-miR395a
CUGAAGUGUUUGGGGGAACUC
>vvi-miR396a
UUCCACAGCUUUCUUGAACUA
>vvi-miR396b
UUCCACAGCUUUCUUGAACU
>vvi-miR397a
UCAUUGAGUGCAGCGUUGAUG
>vvi-miR398a
UGUGUUCUCAGGUCACCCCUU
>vvi-miR398b
UGUGUUCUCAGGUCGCCCCUG
>vvi-miR399a
UGCCAAAGGAGAAUUGCCCUG
>vvi-miR399b
UGCCAAAGGAGAGUUGCCCUG
>vvi-miR399d
UGCCAAAGGAGAUUUGCUCGU
>vvi-miR399e
UGCCAAAGGAGAUUUGCCCGG
>vvi-miR399g
UGCCAAAGGAGAUUUGCCCCU
>vvi-miR399i
CGCCAAAGGAGAGUUGCCCUG
>vvi-miR403a
UUAGAUUCACGCACAAACUCG
>vvi-miR408
AUGCACUGCCUCUUCCCUGGC
>vvi-miR477a
AUCUCCCUCAAAGGCUUCCAA
>vvi-miR477b-3p
CGAAGUCUUUGGGGAGAGUGG
>vvi-miR477b-5p
ACUCUUUCUCAAGGGCUUCUAG
>vvi-miR479
UGUGGUAUUGGUUCGGCUCAUC
>vvi-miR482
UCUUUCCUACUCCUCCCAUUCC
>vvi-miR535a
UGACAACGAGAGAGAGCACGC
>vvi-miR828a
UCUUGCUCAAAUGAGUAUUCCA
>vvi-miR845a
UAGCUCUGAUACCAAUUGAUA
>vvi-miR845c
AGGCUCUGAUACCAAUUGAUG
>vvi-miR845d
UGGCUCUGAUACCAAUUGAUG
