# Supplementary material for: MicroRNA profiling analysis of developing berries for ‘Kyoho’ and its early-ripening mutant during berry ripening
Source: BMC Plant Biol. 2018 Nov 16;18:285. doi: 10.1186/s12870-018-1516-x (PMC6240241; doi:10.1186/s12870-018-1516-x)
Supplement: Supplementary file 6 — Table S5. Target gene prediction results of all the miRNAs identified in this study. (XLSX 10 kb) [file 12870_2018_1516_MOESM6_ESM.xlsx]

## Sheet: Sheet2
	Additional file 6: Table S5: The composition of each miRNA family identified in this study
	MIR399	vvi-MIR399a vvi-MIR399b vvi-MIR399d vvi-MIR399e vvi-MIR399g vvi-MIR399i
	MIR408	vvi-MIR408
	MIR169_2	vvi-MIR169a vvi-MIR169b vvi-MIR169d vvi-MIR169f vvi-MIR169i vvi-MIR169l vvi-MIR169m vvi-MIR169o vvi-MIR169r vvi-MIR169t vvi-MIR169v
	MIR3630	vvi-MIR3630
	MIR3627	vvi-MIR3627
	MIR168	vvi-MIR168
	MIR171_1	vvi-MIR171a vvi-MIR171b vvi-MIR171e vvi-MIR171f vvi-MIR171h
	MIR398	vvi-MIR398a vvi-MIR398b
	MIR845_2	vvi-MIR845d
	MIR156	vvi-MIR156a vvi-MIR156b vvi-MIR156e vvi-MIR156f
	MIR171_2	vvi-MIR479
	MIR3631	vvi-MIR3631a vvi-MIR3631b
	MIR845_3	vvi-MIR845a
	MIR319	vvi-MIR319e
	MIR2950	vvi-MIR2950
	MIR396	vvi-MIR396a vvi-MIR396b
	MIR162_1	vvi-MIR162
	MIR169_1	vvi-MIR169e vvi-MIR169x vvi-MIR169y
	MIR172	vvi-MIR172a vvi-MIR172b vvi-MIR172c vvi-MIR172d
	MIR390	vvi-MIR390
	MIR482	vvi-MIR3633a vvi-MIR482
	MIR395	vvi-MIR395a vvi-MIR395n
	MIR393	vvi-MIR393b
	MIR2111	vvi-MIR2111
	MIR828	vvi-MIR828a
	MIR477	vvi-MIR477a vvi-MIR477b
	MIR394	vvi-MIR394a vvi-MIR394b
	MIR159	vvi-MIR159a vvi-MIR159c vvi-MIR319b vvi-MIR319g
	MIR403	vvi-MIR403a
	MIR535	vvi-MIR535a
	MIR167_1	vvi-MIR167a vvi-MIR167b vvi-MIR167c
	MIR164	vvi-MIR164a
	MIR166	vvi-MIR166a
	MIR397	vvi-MIR397a
	MIR160	vvi-MIR160a vvi-MIR160c
