# Supplementary material for: MicroRNA profiling analysis of developing berries for ‘Kyoho’ and its early-ripening mutant during berry ripening
Source: BMC Plant Biol. 2018 Nov 16;18:285. doi: 10.1186/s12870-018-1516-x (PMC6240241; doi:10.1186/s12870-018-1516-x)
Supplement: Supplementary file 10 — Table S6. The expression data (TPM value) of known and novel miRNAs and the location of clusters based on the K-means method in this study. (XLSX 42 kb) [file 12870_2018_1516_MOESM10_ESM.xlsx]

## Sheet: Additonal file 6
sRNA	FZ1	FZ2	FZ3	FZ4	KY1	KY2	KY3	KY4	KY5	cluster
vvi-miR3626-5p	0	0	0	0	5.17217	4.953	5.61319	5.59349	5.14645	1
novel_144	0	0	0	0	3.92084	4.33055	4.63281	4.87313	5.33849	1
vvi-miR3626-3p	0	0	0	0	3.24732	4.78523	4.22094	4.47772	4.40263	1
novel_169	1.80885	0	0	0	0	0	5.33233	1.45496	2.49086	1
novel_139	0	0	0	0	0	0	4.61005	0	0	1
vvi-miR399e	3.73355	3.20358	4.39523	3.26545	5.0926	5.13415	5.51571	5.06668	5.45995	2
novel_62	2.62166	3.48106	4.05546	4.07655	3.05526	3.72852	2.53119	5.69786	6.09552	2
vvi-miR393b	3.06403	2.64777	3.62955	3.83612	3.82751	4.44687	2.53119	4.66436	5.1372	2
novel_90	3.06403	4.27474	4.26346	2.60977	4.50972	4.90787	2.97091	4.14949	2.99473	2
novel_181	2.93715	2.9638	3.62955	3.59096	3.82751	3.93165	3.50831	3.84973	5.34606	2
novel_91	2.79179	2.9638	3.53689	3.44139	3.82751	3.86842	3.35914	3.69912	5.33849	2
vvi-miR2111-3p	3.17661	3.30487	3.86501	3.44139	3.48012	4.67498	2.70017	3.69912	4.54668	2
novel_163	3.6706	3.20358	3.53689	3.16433	3.54706	3.25792	3.80578	4.29394	4.38307	2
vvi-miR169d	3.60343	4.0731	3.19261	3.78023	3.66883	2.81074	4.22094	3.52173	3.48533	2
vvi-miR172b	3.17661	3.39684	3.79251	3.72104	3.40838	3.65048	4.15057	2.52533	2.82237	2
vvi-miR3634-5p	3.06403	2.9638	2.66333	3.88906	3.54706	3.72852	2.53119	2.02401	3.26982	2
vvi-miR319e	10.3651	10.744	10.8635	10.5967	10.7428	11.4826	10.0295	11.5819	10.9333	3
vvi-miR396b	10.9954	10.779	10.3248	10.3733	11.3152	10.615	11.1409	10.1627	9.37574	3
vvi-miR3634-3p	11.1584	10.7045	10.6372	10.9349	11.1396	11.0562	10.6399	11.0656	11.17	3
vvi-miR3623-5p	10.4096	10.7963	10.7496	10.6037	10.5054	10.6767	10.3507	10.9377	11.1007	3
vvi-miR3623-3p	10.62	10.3683	10.3583	10.7382	10.5007	10.6111	10.0926	10.5141	10.7103	3
vvi-miR169l	5.4628	5.77203	6.32455	6.06792	5.23396	5.69649	6.93339	7.40137	7.20328	4
vvi-miR399a	5.64982	5.26056	6.30035	5.84681	6.39494	6.10433	5.83898	6.9662	7.42227	4
vvi-miR169o	5.13234	5.41201	5.83267	5.6895	4.73066	5.03758	6.67784	7.12749	6.95621	4
vvi-miR169m	5.0861	5.21881	5.74058	5.61892	4.73066	4.88451	6.66906	7.12749	6.95319	4
vvi-miR3632-3p	5.82253	5.9021	6.08984	5.48199	6.23228	6.09733	6.32129	5.48377	5.17369	4
vvi-miR397a	6.08653	5.9021	5.75125	5.11959	5.98844	5.30312	4.90672	4.96889	5.2429	4
vvi-miR3640-5p	5.14729	5.65054	5.81293	5.6895	5.40938	6.00925	5.01986	5.36053	4.92015	4
vvi-miR2950-3p	5.16202	5.1603	5.80291	5.84681	5.02109	5.05766	5.62994	4.89795	5.95003	4
vvi-miR3637-3p	4.83655	5.31363	5.56531	5.23335	5.48675	5.68595	5.34345	5.20201	5.80859	4
vvi-miR160c	5.16202	5.52277	5.61513	5.65483	4.71064	5.56194	5.26288	5.10725	5.6382	4
vvi-miR156f	4.63539	5.65054	5.44321	5.63704	3.82751	4.48282	4.11343	5.43485	6.44902	4
vvi-miR3630-3p	5.45192	5.27409	5.578	5.68095	5.75459	5.40643	4.28668	4.04012	4.65767	4
vvi-miR2111-5p	5.94334	6.49186	6.91949	6.71816	7.14207	7.79253	6.53403	6.9631	7.59785	5
vvi-miR3624-3p	6.0571	6.8296	6.75889	6.82218	5.99406	6.68957	4.92368	7.87851	7.82848	5
vvi-miR167c	6.59413	6.59747	6.49455	6.4589	6.22785	6.30587	7.72684	6.89561	6.99753	5
vvi-miR399g	6.35016	6.59028	6.64848	5.96347	6.68315	7.43511	6.40502	7.19749	6.76043	5
vvi-miR3635-3p	6.98977	6.66994	6.25012	5.42815	6.34097	6.10433	7.71349	5.70881	5.51874	5
vvi-miR156b	6.52548	6.21916	6.22403	6.25857	7.06638	6.01689	7.07411	5.59958	5.51238	5
vvi-miR3633a-5p	6.65508	6.23984	6.0746	5.90341	6.73522	6.8441	6.50331	4.80827	5.64381	5
vvi-miR160a	7.0988	6.28976	6.01938	5.78682	6.4354	6.47833	6.32129	5.58735	5.5862	5
vvi-miR172d	6.38088	6.6046	6.45861	5.93722	6.31285	6.45894	6.22989	5.76185	5.98645	5
vvi-miR477b-5p	5.33604	6.29945	6.7666	6.27768	5.25765	5.52527	6.17365	6.27863	5.88181	5
novel_67	5.70228	6.23984	6.18357	6.29177	6.37982	6.50672	4.95678	5.11714	5.38307	5
vvi-miR3633a-3p	8.2798	8.64061	8.39189	8.02264	8.79371	9.04813	8.66347	8.91064	8.80882	6
novel_19	8.20943	8.50199	8.15299	7.84402	8.83968	8.36787	8.8343	8.90173	8.31311	6
novel_164	7.63428	7.866	8.47668	8.58235	6.8343	7.53505	8.34017	8.49387	8.46272	6
vvi-miR168	8.20456	8.05778	7.68066	7.8558	8.35381	7.98866	8.42891	8.12287	8.02356	6
vvi-miR3633b-5p	7.80098	7.97012	7.77327	8.07024	8.78136	9.0038	7.74903	5.42766	6.06293	6
vvi-miR3639-5p	7.88795	7.90548	7.84503	7.72789	7.89605	8.35693	7.54624	7.46918	7.96212	6
novel_32	7.24739	7.86197	8.09974	8.24539	7.53894	7.74903	7.5668	6.89061	8.24612	6
vvi-miR319b	8.09169	7.66855	7.49874	7.19945	8.0068	7.63046	8.27866	7.24196	7.31245	6
vvi-miR398b	10.7451	9.92232	9.70202	9.07076	9.66792	9.06813	9.64159	9.23147	9.87312	7
novel_17	9.09367	9.82303	10.1452	10.3244	9.16385	9.07531	9.47034	10.6175	10.2903	7
vvi-miR482	9.79134	10.1367	10.1205	9.76153	10.0298	10.3388	10.688	10.1387	9.94567	7
novel_13	9.86876	10.0208	10.0097	9.81743	9.8771	10.0063	10.4503	10.3083	10.0763	7
novel_14	9.91761	9.77705	9.60504	9.79424	9.98681	10.1498	9.90352	10.16	9.96228	7
vvi-miR162	11.4465	11.0262	11.2945	11.5002	11.0888	10.8428	11.3597	11.5864	11.7061	8
novel_8	11.0104	11.5397	12.1057	12.3764	10.9859	11.4132	10.4155	9.93711	11.2648	8
vvi-miR159c	12.2522	12.2064	12.0808	11.7924	11.8679	11.8149	12.0524	12.2475	11.8497	8
novel_1	11.8707	11.9892	11.4676	11.3415	12.2256	11.8818	12.1971	11.4398	11.1516	8
novel_117	2.79179	3.20358	2.87243	0	2.67307	1.41693	3.99296	1.45496	1.42632	9
novel_128	3.27779	2.64777	2.66333	0	1.7038	2.98298	3.57531	1.45496	2.18699	9
vvi-miR3624-5p	3.06403	2.44217	2.03757	0	2.94334	1.41693	2.32775	2.52533	2.82237	9
vvi-miR398a	5.53583	6.05484	6.98643	7.40612	6.16846	6.25317	4.4343	7.13929	7.57376	10
novel_182	4.7521	5.11405	7.23857	7.11302	4.91151	5.39231	5.92293	6.80703	6.74937	10
novel_64	4.53111	5.24683	6.42674	6.52752	4.40558	4.67498	4.18637	7.37599	7.40894	10
novel_46	4.08915	4.66325	7.4319	7.12323	4.15775	4.7037	5.26288	6.55888	6.49068	10
vvi-miR169b	4.41467	5.50158	6.28803	6.41863	4.91151	6.06157	4.8358	6.48147	5.97847	10
vvi-miR2950-5p	6.97795	7.02022	7.5837	7.34783	6.82458	7.19912	7.07411	7.0451	8.26828	11
vvi-miR319g	7.60295	7.25716	7.15879	6.85192	7.44631	7.24476	7.97964	7.03647	7.16977	11
vvi-miR3636-3p	7.19518	7.11417	6.72743	6.41863	7.41568	7.63952	7.98439	7.09806	6.97856	11
vvi-miR167b	6.59063	6.81531	7.21677	7.21624	6.39118	6.83069	7.71453	7.71169	7.79908	11
vvi-miR3640-3p	6.79582	7.35912	7.40993	7.04291	7.01725	7.27118	7.28048	7.50325	6.82087	11
novel_37	6.55496	7.1269	7.74479	7.56955	6.93105	6.85733	6.29601	6.27863	7.63979	11
novel_40	7.35902	7.04111	6.7472	6.86516	7.3938	7.66035	6.97101	6.97084	6.79288	11
vvi-miR477b-3p	6.51797	7.52646	7.67758	7.7574	6.54778	7.00663	6.26129	6.45083	6.28044	11
vvi-miR479	7.49693	7.08822	6.95511	6.56725	7.57648	6.98662	7.35863	6.26623	6.32107	11
vvi-miR167a	6.55858	6.81819	7.01381	6.85988	6.18711	6.63363	6.97966	7.45788	7.55241	11
vvi-miR172c	2.79179	2.44217	2.39862	2.40485	2.94334	3.25792	8.11155	2.64881	2.49086	12
vvi-miR159a	3.73355	2.18307	3.99592	1.79814	1.7038	2.81074	7.79199	0.971593	2.35042	12
novel_34	3.45381	2.64777	2.66333	3.72104	2.50447	2.33924	5.83222	4.4962	6.21622	12
novel_165	3.06403	2.9638	2.39862	2.77976	2.50447	3.12987	4.69815	3.61435	3.94378	12
novel_115	3.45381	2.44217	3.53689	2.92501	1.7038	2.60252	3.50831	2.64881	4.08634	12
vvi-miR172a	2.62166	2.64777	3.19261	3.26545	2.30155	2.98298	4.18637	2.22037	1.99152	12
vvi-miR3639-3p	2.79179	3.09086	2.39862	2.60977	2.67307	4.37085	0	1.45496	3.20782	12
vvi-miR169a	3.53141	3.09086	3.32099	2.60977	2.30155	1.98085	3.50831	2.52533	2.35042	12
vvi-miR3631a-5p	3.27779	3.30487	2.03757	2.92501	2.67307	2.60252	2.70017	2.8577	3.07092	12
vvi-miR3631a-3p	3.60343	2.64777	2.39862	2.60977	2.30155	3.25792	2.53119	2.02401	3.38337	12
novel_147	2.41652	1.83242	3.19261	2.60977	3.24732	3.12987	1.72765	3.10673	3.32821	12
novel_145	3.27779	2.81822	3.04528	2.77976	1.17786	1.41693	1.19807	3.24385	3.66254	12
novel_159	3.60343	3.09086	2.87243	1.79814	2.50447	2.98298	1.72765	2.22037	2.35042	12
novel_191	3.53141	2.81822	2.66333	2.40485	2.94334	1.98085	2.70017	2.7587	0.948436	12
vvi-miR3627-3p	3.60343	2.64777	2.39862	2.60977	3.33109	1.41693	1.19807	1.77943	2.49086	12
vvi-miR3629a-5p	2.62166	2.64777	2.66333	2.40485	1.17786	2.60252	2.53119	2.94778	2.35042	12
vvi-miR394a	5.24611	5.0146	4.58235	4.33828	5.00615	5.11557	7.15679	5.28856	5.03969	13
vvi-miR394b	5.19084	4.94235	4.58235	4.33828	4.92792	5.09663	7.14591	5.21101	5.03969	13
vvi-miR164a	6.15924	5.7388	4.51164	4.51842	6.0052	4.7037	6.59279	3.69912	2.35042	13
vvi-miR171a	5.51551	5.47993	5.14245	4.69433	5.57575	5.99378	5.42822	5.61166	5.52507	13
novel_162	4.58461	5.31363	5.10269	5.10442	4.66935	5.1703	4.07486	4.76723	6.04809	13
novel_76	5.00394	4.58605	4.39523	4.7825	4.89483	4.78523	5.22626	5.05627	4.9542	13
vvi-miR399b	3.9519	3.97949	4.61591	4.95636	5.79643	5.11557	4.46138	6.3326	6.84305	14
vvi-miR535a	3.36967	4.90416	4.67983	4.54553	5.29216	4.48282	6.23896	5.73037	5.64939	14
novel_82	4.13101	4.82311	5.21754	4.84387	4.75029	6.07603	4.22094	5.36821	5.76493	14
vvi-miR3637-5p	4.08915	4.55894	5.10269	4.54553	4.60403	4.97483	5.23862	5.18376	5.67685	14
vvi-miR169v	4.50325	4.55894	4.51164	4.07655	4.62628	4.44687	4.87189	5.49732	5.25948	14
vvi-miR169r	4.04546	4.27474	5.01807	4.62269	4.08484	5.0171	4.48774	5.07698	5.46666	14
novel_61	3.6706	5.03188	5.30409	4.46191	3.66883	4.37085	4.90672	4.96889	4.7975	14
vvi-miR3631b-3p	4.44508	4.61245	4.21538	4.76117	4.53414	4.58351	3.90374	4.45889	5.20889	14
vvi-miR171b	4.55822	4.97913	3.99592	3.16433	4.40558	3.86842	4.85401	4.14949	4.8968	14
vvi-miR3629a-3p	4.13101	4.5024	3.9326	4.402	4.1923	4.33055	4.77911	4.27127	3.7406	14
novel_103	4.04546	4.19889	4.30934	4.1184	3.87526	4.40958	4.34837	4.35903	4.57967	14
novel_187	4.53111	3.97949	4.16486	3.65811	3.72457	3.86842	4.34837	4.31611	4.42181	14
novel_180	4.47458	3.97949	3.62955	4.19719	3.33109	4.1004	4.22094	4.17506	4.25694	14
vvi-miR3635-5p	4.9512	4.19889	3.71435	3.83612	4.0062	2.98298	4.318	2.22037	1.99152	14
vvi-miR3630-5p	4.08915	3.92918	4.47433	4.03286	4.25801	3.93165	3.35914	3.03041	3.38337	14
novel_108	3.90162	4.44246	4.30934	4.07655	3.05526	4.04725	3.50831	2.38443	4.11257	14
novel_15	9.03522	9.39334	9.47434	8.81017	9.32144	10.5332	9.44888	8.87798	9.87132	15
novel_25	7.77022	8.67571	8.91421	9.02695	7.84544	8.59184	8.15302	7.72918	9.10979	15
vvi-miR395a	8.67281	8.53553	9.09621	8.42358	8.25194	8.10275	8.40383	8.69838	8.03695	15
vvi-miR403a	9.51625	9.11345	9.23267	9.24934	9.0386	9.18109	9.10897	9.94202	10.9635	15
vvi-miR3636-5p	9.6746	8.67437	8.74448	8.47586	9.0822	8.96263	10.2789	9.01851	9.68091	15
vvi-miR3633b-3p	8.68064	9.06759	8.52615	8.49562	10.0103	9.97145	9.19691	8.23607	7.91588	15
vvi-miR396a	9.58066	9.11806	8.72191	8.63477	9.53665	8.81495	9.58722	8.8166	8.29549	15
vvi-miR166a	9.09511	9.0381	8.95249	8.69222	9.29619	9.24617	9.42434	8.57519	8.30883	15
novel_22	9.08561	9.19637	8.74129	8.78312	9.30133	8.4751	9.53326	8.71845	8.74968	15
vvi-miR477a	8.17841	9.51868	9.6928	9.60908	8.67283	9.47092	8.16954	8.46142	9.13415	15
vvi-miR399i	8.05266	8.31308	9.17423	9.1144	8.78515	9.0638	8.32738	9.27888	9.91135	15
vvi-miR408	8.71304	8.59554	8.35883	8.47481	8.46727	7.92067	7.93758	7.61613	8.10083	15
vvi-miR399d	1.80885	1.83242	2.87243	1.25823	2.30155	2.60252	2.53119	4.12325	3.94378	16
novel_134	3.17661	2.64777	1.46695	1.79814	2.30155	1.98085	4.34837	1.45496	1.74833	16
novel_133	3.45381	0	2.39862	1.79814	2.50447	3.25792	3.35914	2.02401	3.20782	16
vvi-miR390	2.62166	1.28772	1.46695	2.14682	3.33109	2.33924	3.18375	1.45496	2.7236	16
vvi-miR3638-5p	2.41652	2.18307	0	3.26545	2.30155	3.37142	2.53119	2.02401	1.42632	16
novel_137	1.80885	2.44217	1.46695	2.14682	1.7038	1.41693	3.35914	3.41965	2.35042	16
novel_70	1.80885	1.83242	2.39862	2.60977	2.67307	2.98298	2.07205	2.8577	2.35042	16

## Sheet: Sheet1
Additional file 10: Table S6: The expression data (TPM value) of known and novel miRNAs and the location of clusters based on the K-means method in this study.
sRNA	FZ1	FZ2	FZ3	FZ4	KY1	KY2	KY3	KY4	KY5	cluster
vvi-miR3626-5p	0	0	0	0	175.297	140.6	273.017	267.67	170.82	1
novel_144	0	0	0	0	49.4429	74.9864	101.803	129.73	207.198	1
vvi-miR3626-3p	0	0	0	0	24.7214	118.728	67.0973	87.0339	80.6651	1
novel_169	5.10342	0	0	0	0	0	205.919	3.2843	11.0717	1
novel_139	0	0	0	0	0	0	99.4891	0	0	1
vvi-miR399e	40.8274	23.6205	80.0635	25.192	161.813	168.719	247.566	157.646	234.087	2
novel_62	12.7586	31.494	56.7117	57.9415	20.2266	40.6176	11.5685	297.229	442.867	2
vvi-miR393b	20.4137	13.1225	36.6958	45.3455	44.9481	84.3597	11.5685	105.098	169.238	2
novel_90	20.4137	70.8615	70.0556	12.596	89.8961	134.351	18.5096	62.4017	18.98	2
novel_181	17.862	18.3715	36.6958	35.2687	44.9481	49.9909	32.3918	45.9802	208.78	2
novel_91	15.3103	18.3715	33.3598	30.2304	44.9481	46.8665	27.7644	39.4116	207.198	2
vvi-miR2111-3p	22.9654	26.245	46.7037	30.2304	31.4636	106.231	13.8822	39.4116	93.3184	2
novel_163	38.2757	23.6205	33.3598	22.6728	33.711	24.9955	43.9603	72.2546	79.0834	2
vvi-miR169d	35.7239	57.739	23.3519	42.8263	38.2059	15.6222	67.0973	32.843	31.6334	2
vvi-miR172b	22.9654	28.8695	43.3677	40.3071	29.2162	37.4932	62.4699	11.495	15.8167	2
vvi-miR3634-5p	20.4137	18.3715	13.3439	47.8647	33.711	40.6176	11.5685	6.5686	25.3067	2
vvi-miR319e	31730.5	46348.7	52234.8	39999.8	46296.5	97010.5	22685.8	107140	56008.4	3
vvi-miR396b	59600.3	48002.1	30477.5	31993.8	82054.9	40739.5	68929.8	25916.4	11797.7	3
vvi-miR3634-3p	70151.6	44553.5	41653	56100	68844.7	63332.3	41766.9	63930.5	70964.7	3
vvi-miR3623-5p	33174.8	48839.3	46610.3	40281.9	36511.3	43332.8	31276.6	56255.1	66216.5	3
vvi-miR3623-3p	40944.7	31832.6	31515	46083.7	36340.5	40580.1	24162	36828.5	44815	3
vvi-miR169l	234.757	320.189	557.109	430.783	186.534	296.821	1024.97	1637.22	1342.84	4
vvi-miR399a	283.24	191.588	543.765	345.13	597.809	446.794	342.428	1059.19	1671.82	4
vvi-miR169o	168.413	223.082	340.27	294.746	112.37	153.097	793.599	1244.75	1048.65	4
vvi-miR169m	160.758	183.715	310.246	274.592	112.37	131.226	786.658	1244.75	1045.48	4
vvi-miR3632-3p	336.826	364.805	440.349	239.324	507.913	443.67	555.288	239.754	175.565	4
vvi-miR397a	438.894	364.805	313.582	166.267	397.79	199.964	134.195	142.867	188.218	4
vvi-miR3640-5p	170.965	283.446	333.598	294.746	222.493	406.176	150.391	211.837	136.023	4
vvi-miR2950-3p	173.516	173.217	330.262	345.13	150.576	156.222	277.644	133.014	382.764	4
vvi-miR3637-3p	125.034	202.086	260.206	186.421	240.472	293.697	208.233	180.636	332.15	4
vvi-miR160c	173.516	249.327	273.55	284.669	110.123	259.328	192.037	164.215	279.955	4
vvi-miR156f	102.068	283.446	230.183	279.631	44.9481	87.4841	60.1562	228.259	631.085	4
vvi-miR3630-3p	232.206	194.213	263.542	292.227	314.636	221.835	71.7247	55.8331	104.39	4
vvi-miR2111-5p	380.205	658.749	1010.8	826.296	1263.04	2421.44	687.169	1055.9	1992.9	5
vvi-miR3624-3p	426.136	923.824	860.683	916.987	400.038	802.979	136.508	2638.93	2510.11	5
vvi-miR167c	729.789	732.235	660.524	637.357	505.666	546.776	2267.43	986.932	1092.93	5
vvi-miR399g	571.583	726.986	770.611	387.956	797.828	1693.44	603.876	1335.07	862.009	5
vvi-miR3635-3p	1084.48	787.35	517.077	226.728	566.346	446.794	2237.35	300.513	248.322	5
vvi-miR156b	681.307	501.279	503.733	521.474	1170.9	409.301	1179.99	269.312	246.74	5
vvi-miR3633a-5p	775.72	511.777	433.677	365.283	840.529	937.33	666.346	121.519	281.537	5
vvi-miR160a	1209.51	538.022	410.326	324.976	622.531	649.882	555.288	266.028	265.72	5
vvi-miR172d	589.445	737.484	637.172	377.879	550.614	637.384	506.7	316.935	396.999	5
vvi-miR477b-5p	206.689	543.271	867.355	531.55	191.029	249.955	478.936	532.056	357.457	5
novel_67	298.55	511.777	483.717	539.108	588.82	668.629	141.136	165.857	216.688	5
vvi-miR3633a-3p	3942.39	5655.8	4410.17	3048.23	6591.63	8501.58	5786.57	7409.38	6692.04	6
novel_19	3674.46	4923.56	3472.76	2549.43	6901.77	4305.47	6864.75	7343.69	4075.96	6
novel_164	2066.89	2606.13	4800.48	5335.66	928.177	1871.54	4187.8	4883.75	4733.93	6
vvi-miR168	3656.6	3157.27	2165.05	2579.66	4245.34	2946.34	4576.5	3369.69	3051.04	6
vvi-miR3633b-5p	2441.99	2892.2	2375.22	3196.86	6510.73	8132.9	2318.33	226.617	428.632	6
vvi-miR3639-5p	2663.99	2711.11	2552.02	2269.8	2685.65	4258.6	1892.61	1752.17	2869.15	6
novel_32	1403.44	2595.63	3292.61	3809.02	1878.83	2318.33	1931.94	982.005	3811.82	6
vvi-miR319b	3266.19	2138.97	1804.77	1337.69	3000.28	2059	3937.92	1395.83	1497.84	6
vvi-miR398b	46400.3	20379.2	16349.6	8696.27	15801.5	8673.43	15390.7	10212.5	19400.7	7
novel_17	8897.81	18452.9	25466.9	30467.2	9544.72	8735.92	12968.3	40841.9	29444.3	7
vvi-miR482	17877.3	25252.9	24846.4	17352.2	22692	30906.9	43823.8	25302.2	20860.6	7
novel_13	19316.4	22489.3	22241	18349.8	19478.2	22164.7	34555.1	29980.7	23772.5	7
novel_14	20283.5	17623.5	14838.4	17929.1	21736.9	25586	19999.6	25847.4	21210.2	7
vvi-miR162	93571.2	61460.5	80373.8	98729.8	65430.9	51165.7	85792	107623	121312	8
novel_8	60498.5	102710	180900	237142	59032.5	90505.5	33370.5	20682.9	78025.3	8
vvi-miR159c	209444	200071	176453	132248	142616	135257	171512	208450	140039	8
novel_1	143013	161010	95569.2	84247	203947	144608	198203	92947.3	69674	8
novel_117	15.3103	23.6205	16.6799	0	13.4844	3.12443	53.2151	3.2843	3.16334	9
novel_128	25.5171	13.1225	13.3439	0	4.49481	18.7466	34.7055	3.2843	7.90834	9
vvi-miR3624-5p	20.4137	10.498	6.67196	0	17.9792	3.12443	9.2548	11.495	15.8167	9
vvi-miR398a	252.619	425.169	1080.86	1645.04	476.449	518.656	83.2932	1259.53	1945.45	10
novel_182	114.827	165.343	1391.1	1226.85	134.844	218.71	372.506	903.182	852.519	10
novel_64	91.8616	188.964	617.156	682.702	80.9065	106.231	64.7836	1596.17	1649.68	10
novel_46	58.6893	104.98	1688.01	1239.44	62.9273	109.355	192.037	704.482	657.974	10
vvi-miR169b	81.6547	244.078	537.093	612.165	134.844	428.047	124.94	651.933	393.835	10
vvi-miR2950-5p	1071.72	1118.04	1964.89	1551.82	919.188	1337.26	1179.99	1146.22	3897.23	11
vvi-miR319g	2003.09	1417.23	1284.35	944.699	1712.52	1399.75	2919.89	1136.37	1298.55	11
vvi-miR3636-3p	1331.99	1228.27	833.995	612.165	1660.83	2077.75	2933.77	1208.62	1072.37	11
vvi-miR167b	727.237	910.701	1361.08	1360.37	595.562	924.832	2239.66	2233.32	2437.35	11
vvi-miR3640-3p	893.099	1569.45	1651.31	1143.72	1114.71	1437.24	1450.69	1812.93	915.786	11
novel_37	701.72	1244.01	2308.5	1937.26	1022.57	949.828	541.406	532.056	2078.31	11
novel_40	1569.3	1141.66	850.675	957.295	1624.87	2121.49	1064.3	1064.11	890.479	11
vvi-miR477b-3p	676.203	1855.52	2158.38	2337.81	696.695	1102.93	522.896	632.228	533.022	11
vvi-miR479	1801.51	1196.77	1047.5	710.413	1950.75	1081.05	1568.69	525.488	555.165	11
vvi-miR167a	704.272	913.326	1110.88	952.256	485.439	759.237	1073.56	1732.47	1904.33	11
vvi-miR172c	15.3103	10.498	10.0079	10.0768	17.9792	24.9955	3331.73	13.1372	11.0717	12
vvi-miR159a	40.8274	7.8735	53.3757	5.03839	4.49481	15.6222	2420.13	1.64215	9.49001	12
novel_34	30.6205	13.1225	13.3439	40.3071	11.237	9.3733	340.114	88.6761	499.807	12
novel_165	20.4137	18.3715	10.0079	15.1152	11.237	21.871	108.744	36.1273	50.6134	12
novel_115	30.6205	10.498	33.3598	17.6344	4.49481	12.4977	32.3918	13.1372	58.5217	12
vvi-miR172a	12.7586	13.1225	23.3519	25.192	8.98961	18.7466	64.7836	8.21075	6.32667	12
vvi-miR3639-3p	15.3103	20.996	10.0079	12.596	13.4844	78.1108	0	3.2843	23.725	12
vvi-miR169a	33.1722	20.996	26.6878	12.596	8.98961	6.24887	32.3918	11.495	9.49001	12
vvi-miR3631a-5p	25.5171	26.245	6.67196	17.6344	13.4844	12.4977	13.8822	16.4215	20.5617	12
vvi-miR3631a-3p	35.7239	13.1225	10.0079	12.596	8.98961	24.9955	11.5685	6.5686	28.47	12
novel_147	10.2068	5.249	23.3519	12.596	24.7214	21.871	4.6274	21.3479	26.8884	12
novel_145	25.5171	15.747	20.0159	15.1152	2.2474	3.12443	2.3137	24.6322	37.96	12
novel_159	35.7239	20.996	16.6799	5.03839	11.237	18.7466	4.6274	8.21075	9.49001	12
novel_191	33.1722	15.747	13.3439	10.0768	17.9792	6.24887	13.8822	14.7793	1.58167	12
vvi-miR3627-3p	35.7239	13.1225	10.0079	12.596	26.9688	3.12443	2.3137	4.92645	11.0717	12
vvi-miR3629a-5p	12.7586	13.1225	13.3439	10.0768	2.2474	12.4977	11.5685	18.0636	9.49001	12
vvi-miR394a	188.827	149.596	96.7434	75.5759	148.329	165.595	1281.79	197.058	153.422	13
vvi-miR394b	178.62	139.098	96.7434	75.5759	137.092	162.471	1267.91	182.279	153.422	13
vvi-miR164a	472.066	309.691	90.0715	90.6911	404.533	109.355	728.816	39.4116	9.49001	13
vvi-miR171a	247.516	238.829	170.135	108.325	262.946	399.928	226.743	272.597	249.904	13
novel_162	96.965	202.086	163.463	163.748	105.628	174.968	57.8425	116.593	422.305	13
novel_76	147.999	97.1065	80.0635	118.402	132.597	118.728	185.096	156.004	140.768	13
vvi-miR399b	51.0342	52.49	100.079	141.075	328.121	165.595	85.6069	561.615	936.347	14
vvi-miR535a	28.0688	133.849	106.751	93.2103	197.771	87.4841	511.328	307.082	283.119	14
novel_82	61.241	123.351	183.479	125.96	114.618	434.296	67.0973	213.479	317.915	14
vvi-miR3637-5p	58.6893	94.482	163.463	93.2103	98.8857	143.724	187.41	177.352	291.027	14
vvi-miR169v	89.3099	94.482	90.0715	57.9415	101.133	84.3597	129.567	243.038	191.382	14
vvi-miR169r	56.1376	70.8615	150.119	100.768	58.4325	149.973	87.9206	159.288	235.669	14
novel_61	38.2757	152.221	200.159	85.6527	38.2059	78.1108	134.195	142.867	120.207	14
vvi-miR3631b-3p	84.2064	99.731	66.7196	115.883	92.1435	96.8574	48.5877	85.3918	181.892	14
vvi-miR171b	94.4133	144.347	53.3757	22.6728	80.9065	46.8665	127.254	62.4017	132.86	14
vvi-miR3629a-3p	61.241	89.233	50.0397	80.6143	65.1747	74.9864	117.999	70.6124	41.1234	14
novel_103	56.1376	65.6125	73.3916	60.4607	47.1955	81.2353	76.3521	77.181	96.4817	14
novel_187	91.8616	52.49	63.3836	37.7879	40.4533	46.8665	76.3521	73.8967	82.2467	14
novel_180	86.7582	52.49	36.6958	65.4991	26.9688	59.3642	67.0973	64.0438	69.5934	14
vvi-miR3635-5p	140.344	65.6125	40.0318	45.3455	53.9377	18.7466	74.0384	8.21075	6.32667	14
vvi-miR3630-5p	58.6893	49.8655	86.7355	55.4223	69.6695	49.9909	27.7644	19.7058	28.47	14
novel_108	48.4825	83.984	73.3916	57.9415	20.2266	56.2398	32.3918	9.8529	60.1034	14
novel_15	8392.58	12007.1	13020.3	6701.06	11174.1	37540.1	12693	7171.27	19365.9	15
novel_25	2367.99	5857.88	7435.9	8323.42	2553.05	5386.52	3472.86	2272.73	9042.4	15
vvi-miR395a	5840.87	5091.53	8920.41	4552.19	3834.07	3302.53	4463.13	5992.2	3092.16	15
vvi-miR403a	13577.7	9075.52	10224.8	10396.7	8421.02	9710.74	9035	20784.7	57729.3	15
vvi-miR3636-5p	15907.4	5850.01	6274.98	4796.55	8796.34	7804.84	29111	8253.44	16008.1	15
vvi-miR3633b-3p	5886.8	8668.72	5044	4892.28	22253.8	21405.5	9865.62	3773.66	2739.45	15
vvi-miR396a	14481	9117.51	6134.87	5622.85	13857.5	6733.15	14576.3	6744.31	4004.78	15
vvi-miR166a	8910.57	8416.77	7726.13	5955.38	10895.4	10363.7	12385.2	5297.57	4058.56	15
novel_22	8826.37	9860.25	6254.96	6522.2	10951.6	4792.88	13810.5	6113.72	6307.69	15
vvi-miR477a	3562.19	13610.7	16199.5	14898.5	5841	12975.8	3530.71	4727.75	9265.41	15
vvi-miR399i	3141.16	4075.85	9644.32	9084.22	6535.45	8635.93	4134.58	10708.5	20156.8	15
vvi-miR408	6080.73	5406.47	4266.72	4791.51	4755.51	2752.63	2799.58	2029.7	3296.2	15
vvi-miR399d	5.10342	5.249	16.6799	2.5192	8.98961	12.4977	11.5685	60.7595	50.6134	16
novel_134	22.9654	13.1225	3.33598	5.03839	8.98961	6.24887	76.3521	3.2843	4.745	16
novel_133	30.6205	0	10.0079	5.03839	11.237	24.9955	27.7644	6.5686	23.725	16
vvi-miR390	12.7586	2.6245	3.33598	7.55759	26.9688	9.3733	23.137	3.2843	14.235	16
vvi-miR3638-5p	10.2068	7.8735	0	25.192	8.98961	28.1199	11.5685	6.5686	3.16334	16
novel_137	5.10342	10.498	3.33598	7.55759	4.49481	3.12443	27.7644	29.5587	9.49001	16
novel_70	5.10342	5.249	10.0079	12.596	13.4844	18.7466	6.9411	16.4215	9.49001	16
