# Supplementary material for: MicroRNA profiling analysis of developing berries for ‘Kyoho’ and its early-ripening mutant during berry ripening
Source: BMC Plant Biol. 2018 Nov 16;18:285. doi: 10.1186/s12870-018-1516-x (PMC6240241; doi:10.1186/s12870-018-1516-x)
Supplement: Supplementary file 11 — Table S7. The primers of miRNAs and genes used for qRT-PCR verification. (XLS 10 kb) [file 12870_2018_1516_MOESM11_ESM.xls]

## Sheet: Sheet1
Additional file 11: Table S7 - The primers of miRNAs and genes used for qRT-PCR verification.
Primer name	Sequence (5'-3')
vvi-miR159aRT	GTTGGCTCTGGTGCAGGGTCCGAGGTATTCGCACCAGAGCCAACGAGAGC
vvi-miR159aF	GTCGCTTGGAGTGAAGGGAG
vvi-miR3626-5pRT	GTTGGCTCTGGTGCAGGGTCCGAGGTATTCGCACCAGAGCCAACTTCAAT
vvi-miR3626-5pF	TGGTGGGTAGTCGCTGTGAA
vvi-miR3626-3pRT	GTTGGCTCTGGTGCAGGGTCCGAGGTATTCGCACCAGAGCCAACGTGGTC
vvi-miR3626-3pF	CGAGCCTTCAATTTCACAGC
vvi-miR399bRT	GTTGGCTCTGGTGCAGGGTCCGAGGTATTCGCACCAGAGCCAACCAGGGC
vvi-miR399bF	CACCGTGCCAAAGGAGAGTT
vvi-miR399eRT	GTTGGCTCTGGTGCAGGGTCCGAGGTATTCGCACCAGAGCCAACCCGGGC
vvi-miR399eF	GACGGTGCCAAAGGAGATTT
vvi-miR477bRT	GTTGGCTCTGGTGCAGGGTCCGAGGTATTCGCACCAGAGCCAACCCACTC
vvi-miR477bF	GTCTGCGAAGTCTTTGGGGA
vvi-miR169bRT	GTTGGCTCTGGTGCAGGGTCCGAGGTATTCGCACCAGAGCCAACCGGCAA
vvi-miR169bF	ACCATGAGCCAAGGATGGC
vvi-miR398aRT	GTTGGCTCTGGTGCAGGGTCCGAGGTATTCGCACCAGAGCCAACAAGGGG
vvi-miR398aF	GGCGTGTGTTCTCAGGTCA
R	GTGCAGGGTCCGAGGTATTC
U6F	CCGATAAAATTGGAACGATACAGAG
U6R	TCGATTTGTGCGTGTCATCCT
ubiquitin1F	GTGGTATTATTGAGCCATCCTT
ubiquitin1R	AACCTCCAATCCAGTCAT CTAC
3626	5' GCACCAAAGCCAAAGCAACTG 3'
VIT_08s0007g04400	5' AGAAGTAACCGCCTGGATGCT 3'
399	5' TGCCAAGACTCAACTCTACCATT 3'
VIT_13s0067g03280	5' GTGACAGCAGTGATGCAAAAGA 3'
477	5' GCAGAAGGACCTGGAAGTTATTG 3'
VIT_18s0001g05870	5' CGGACTCCTTTGTCTCTCATCAG 3'
398	5' CGTTGCTCACGATTTGGTTCC 3'
VIT_01s0127g00520	5' CAGGGGTGAATTGCCGACG 3'
169	5' TCCCTCACTTGCTGTCGTTG 3'
VIT_201s0011g05560	5' CCTACAATCCTTATCACGCTCC 3'
159	5' CGTGCTGGCTTACCGATT 3'
VIT_06s0009g02480	5' TGCTTTGGCTTTGCTGACTC 3'
